# Supplementary material for: BCL2A1 regulates Canady Helios Cold Plasma-induced cell death in triple-negative breast cancer
Source: Sci Rep. 2022 Mar 8;12:4038. doi: 10.1038/s41598-022-07027-4 (PMC8904455; doi:10.1038/s41598-022-07027-4)
Supplement: Supplementary file 2 — Supplementary Table S1. [file 41598_2022_7027_MOESM2_ESM.xlsx]

## Sheet: Sheet1
			BCL2A1 REGULATES CANADY HELIOS COLD PLASMA-INDUCED CELL DEATH IN TRIPLE-NEGATIVE BREAST CANCER.
			Supplementary Table -1
			Category	Gene Class	Gene name	Gene Symbol	Forward primer	Reverse primer
			Induction of Apoptosis	Death Domain Receptors	CASP2 and RIPK1 domain containing adaptor with death domain	CRADD	CATCAGACCGGCAGATTAACC	GTTGGCCTTACAGCGGTAGAT
					Fas associated via death domain	FADD	GTGGCTGACCTGGTACAAGAG	GGTAGATGCGTCTGAGTTCCAT
					Tumor Necrosis Factor	TNF	GAGGCCAAGCCCTGGTATG	CGGGCCGATTGATCTCAGC
					TNF receptor superfamily member 10b	TNFRSF10B	ACAGTTGCAGCCGTAGTCTTG	CCAGGTCGTTGTGAGCTTCT
				DNA Damage & Repair	ABL proto-oncogene 1, non-receptor tyrosine kinase	ABL1	TGAAAAGCTCCGGGTCTTAGG	TTGACTGGCGTGATGTAGTTG
					Cell death inducing DFFA like effector a	CIDEA	CTTGGGAGACAACACGCATTT	TCTCGCTATTCCCGACCTCTT
					Cell death inducing DFFA like effector b	CIDEB	CAGCGACCTTTCCGTGTCT	GGGTCTCCAATGCTTTGGCT
					Tumor Protein p53	TP53	GAGGTTGGCTCTGACTGTACC	TCCGTCCCAGTAGATTACCAC
					Tumor Protein p73	TP73	CGGGCCATGCCTGTTTACA	TGTCCTTCGTTGAAGTCCCTC
				Extracellular Apoptotic Signals	CASP8 and FADD like apoptosis regulator	CFLAR
					Death associated protein kinase 1	DAPK1	GAGTTTGTCGCTCCTGAGATAGT	GCTTAGTGTCTCCAAGAAATGGG
					TNF receptor superfamily member 25	TNFRSF25	TCCCGCAGAGATACTGACTGT	GGACCCAGAACACACCTACTC
			Regulation of Apoptosis	Positive Regulation of Apoptosis	ABL proto-oncogene 1, non-receptor tyrosine kinase	ABL1	TGAAAAGCTCCGGGTCTTAGG	TTGACTGGCGTGATGTAGTTG
					AKT serine/threonine kinase 1	AKT1	GTCATCGAACGCACCTTCCAT	AGCTTCAGGTACTCAAACTCGT
					BCL2 associated agonist of cell death	BAD	CCCAGAGTTTGAGCCGAGTG	CCCATCCCTTCGTCGTCCT
					BCL2 antagonist/killer 1	BAK1	ATGGTCACCTTACCTCTGCAA	TCATAGCGTCGGTTGATGTCG
					BCL2 associated X, apoptosis regulator	BAX	CCCGAGAGGTCTTTTTCCGAG	CCAGCCCATGATGGTTCTGAT
					BCL2 like 11	BCL2L11	TAAGTTCTGAGTGTGACCGAGA	GCTCTGTCTGTAGGGAGGTAGG
					BH3 interacting domain death agonist	BID	ATGGACCGTAGCATCCCTCC	GTAGGTGCGTAGGTTCTGGT
					BCL2 interacting killer	BIK	GACCTGGACCCTATGGAGGAC	CCTCAGTCTGGTCGTAGATGA
					BCL2 interacting protein 3	BNIP3	CAGGGCTCCTGGGTAGAACT	CTACTCCGTCCAGACTCATGC
					BCL2 interacting protein 3 like	BNIP3L	TTGGATGCACAACATGAATCAGG	TCTTCTGACTGAGAGCTATGGTC
				Negative Regulation of Apoptosis	BCL2 associated athanogene 1	BAG1	AGAGGTCATAGGGGTTCCACA	GCTGACAACGGTGTTTCCATT
					BCL2 associated athanogene 3	BAG3	ATTCCGGTGATACACGAGCAG	GCTGGTGGGTCTGGTACTC
					BCL10, immune signaling adaptor	BCL10	TCTGGACACCCTTGTTGAATCT	TGGAAAAGGTTCACAACTGCTAC
					BCL2, apoptosis regulator	BCL2	GGTGGGGTCATGTGTGTGG	CGGTTCAGGTACTCAGTCATCC
					BCL2 related protein A1	BCL2A1	TACAGGCTGGCTCAGGACTAT	CGCAACATTTTGTAGCACTCTG
					BCL2 like 1	BCL2L1	GAGCTGGTGGTTGACTTTCTC	TCCATCTCCGATTCAGTCCCT
					BCL2 like 10	BCL2L10
					BCL2 like 2	BCL2L2	GCGGAGTTCACAGCTCTATAC	AAAAGGCCCCTACAGTTACCA
					Bifunctional apoptosis regulator	BFAR	TTCCTTTAGCTCCTAACACAGGC	TGCTGCTCCAGTGATAGACGA
					Baculoviral IAP repeat containing 2	BIRC2	GTTCAGTGGTTCTTACTCCAGC	ACTGTAGGGGTTAGTCCTCGAT
					Baculoviral IAP repeat containing 3	BIRC3	TTTCCGTGGCTCTTATTCAAACT	GCACAGTGGTAGGAACTTCTCAT
					Baculoviral IAP repeat containing 6	BIRC6	TAGTGTATGCCTCGTTTGTTGG	TTCTGTGTGTGCTCACCTTTC
					BCL2 interacting protein 2	BNIP2	TGGCTCCCTGGATTATCAAGA	CCAGTGTCAGGCTAATGTCTG
					BCL2 interacting protein 3	BNIP3
					BCL2 interacting protein 3 like	BNIP3L
					B-Raf proto-oncogene, serine/threonine kinase	BRAF	TGGGGAACGGAACTGATTTTTC	TTTTGTGGTGACTTGGGGTTG
					Caspase 3	CASP3
					CD27 molecule	CD27
					CD40 ligand	CD40LG	GAGCAACAACTTGGTAACCCT	GGCTGGCTATAAATGGAGCTTG
					CASP8 and FADD like apoptosis regulator	CFLAR
					Cell death inducing DFFA like effector a	CIDEA	CTTGGGAGACAACACGCATTT	TCTCGCTATTCCCGACCTCTT
					Death associated protein kinase 1	DAPK1
					DNA fragmentation factor subunit alpha	DFFA	GGACCTCCAGATGCTTGTTGA	GGAGCTGCTTGGACTGACG
					Fas cell surface death receptor	FAS	TCTGGTTCTTACGTCTGTTGC	CTGTGCAGTCCCTAGCTTTCC
					Insulin like growth factor 1 receptor	IGF1R	AGGATATTGGGCTTTACAACCTG	GAGGTAACAGAGGTCAGCATTTT
					MCL1, BCL2 family apoptosis regulator	MCL1	GTGCCTTTGTGGCTAAACACT	AGTCCCGTTTTGTCCTTACGA
					NLR family apoptosis inhibitory protein	NAIP	AAGGGATTTGTTGACATAACGGG	CAGCCGTAGTTCTTCGTAAGC
					Nucleolar protein 3	NOL3	GACCGCAGCTATGACCCTC	CTCCGGTTCAGCCTCTTTAGA
					Tumor Protein p53	TP53
					Tumor Protein p73	TP73
					X-linked inhibitor of apoptosis	XIAP
			Caspases & Regulators	Caspases	Caspase 1	CASP1	TTTCCGCAAGGTTCGATTTTCA	GGCATCTGCGCTCTACCATC
					Caspase 10	CASP10	AGAAACCTGCTCTACGAACTGT	GGGAAGCGAGTCTTTCAGAAG
					Caspase 14	CASP14	ACCATGAAAAGAGACCCCACT	GAGTACCACGAAGGCACAACT
					Caspase 2	CASP2	AGCTGTTGTTGAGCGAATTGT	AGCAAGTTGAGGAGTTCCACA
					Caspase 3	CASP3	GAAATTGTGGAATTGATGCGTGA	CTACAACGATCCCCTCTGAAAAA
					Caspase 4	CASP4	CAAGAGAAGCAACGTATGGCA	AGGCAGATGGTCAAACTCTGTA
					Caspase 5	CASP5	TTCAACACCACATAACGTGTCC	GTCAAGGTTGCTCGTTCTATGG
					Caspase 6	CASP6	CACCAACATAACTGAGGTGGATG	AGGAGGAGCCATATTTTCCCA
					Caspase 7	CASP7	AGTGACAGGTATGGGCGTTC	CGGCATTTGTATGGTCCTCTT
					Caspase 8	CASP8	TCATGGACCACAGTAACATGGA	AGTGAACTGAGATGTCAGCTCAT
					Caspase 9	CASP9	CTCAGACCAGAGATTCGCAAAC	GCATTTCCCCTCAAACTCTCAA
					CASP8 and FADD like apoptosis regulator	CFLAR	AGGAGCAGGGACAAGTTACAG	GGACAATGGGCATAGGGTGTT
					PYD and CARD domain containing	PYCARD	TGGATGCTCTGTACGGGAAG	CCAGGCTGGTGTGAAACTGAA
				Caspase Activation	Apoptosis inducing factor mitochondria associated 1	AIFM1	TTCCAGCGATGGCATGTTCC	TCCTACTGTTGATAAGCCCACA
					Apoptotic peptidase activating factor 1	APAF1	AAGGTGGAGTACCACAGAGG	TCCATGTATGGTGACCCATCC
					BCL2 associated X, apoptosis regulator	BAX
					BCL2 like 10	BCL2L10	GCCAGGTTACGGCAGATTCA	GAAGGTCACGAGCGTCACC
					Caspase 1	CASP1
					Caspase 9	CASP9
					Nucleotide binding oligomerization domain containing 1	NOD1	ACTGAAAAGCAATCGGGAACTT	CACACACAATCTCCGCATCTT
					PYD and CARD domain containing	PYCARD
					TNF receptor superfamily member 10b	TNFRSF10B
					Tumor Protein p53	TP53
				Caspase Inhibition	CD27 molecule	CD27	CAGAGAGGCACTACTGGGCT	CGGTATGCAAGGATCACACTG
					X-linked inhibitor of apoptosis	XIAP	AATAGTGCCACGCAGTCTACA	CAGATGGCCTGTCTAAGGCAA
			Reactive Oxygen Species (ROS) Metabolism	Superoxide Dismutases (SOD):	superoxide dismutase 1	SOD1	GGTGGGCCAAAGGATGAAGAG	CCACAAGCCAAACGACTTCC
					superoxide dismutase 2	SOD2	GGAAGCCATCAAACGTGACTT	CCCGTTCCTTATTGAAACCAAGC
					superoxide dismutase 3	SOD3	ATGCTGGCGCTACTGTGTTC	CTCCGCCGAGTCAGAGTTG
				Other Superoxide Metabolism Genes:	Arachidonate 12-lipoxygenase, 12S type	ALOX12	ATGGCCCTCAAACGTGTTTAC	GCACTGGCGAACCTTCTCA
					Copper chaperone for superoxide dismutase	CCS	ATCGAGGGAACTATTGACGGC	AGTTGTTTGTAAGGTCCCCGTA
					Dual oxidase 1	DUOX1	GAGACCCCATGTTCGACCC	GGAATGCGAGGAACCATAGATG
					Dual oxidase 2	DUOX2	ACGGTGTGTATCAGGCTCTG	CACGTCGGAAAGAACATGGTAG
					Metallothionein 3	MT3	acctcctgcaagaagagctg	ctatctccacgtgctccaca
					Neutrophil cytosolic factor 1	NCF1	GGGGCGATCAATCCAGAGAAC	GTACTCGGTAAGTGTGCCCTG
					Neutrophil cytosolic factor 2	NCF2	CCAGAAGCATTAACCGAGACAA	CCTCGAAGCTGAATCAAGGC
					Nitric oxide synthase 2	NOS2	TTCAGTATCACAACCTCAGCAAG	TGGACCTGCAAGTTAAAATCCC
					NADPH oxidase 4	NOX4	CAGATGTTGGGGCTAGGATTG	GAGTGTTCGGCACATGGGTA
					NADPH oxidase 5	NOX5	ACTCAGCAGTTTAAGACCATTGC	GGACTCTTTCACATGCAGAGC
					Uncoupling protein 2	UCP2	GGAGGTGGTCGGAGATACCAA	ACAATGGCATTACGAGCAACAT
				Other Reactive Oxygen Species (ROS) Metabolism Genes:	Aldehyde oxidase 1	AOX1	ATGCCTGTCTGATTCCCATCT	CATGACACTTGGCAATCCTCT
					BCL2 interacting protein 3	BNIP3	TGAGTCTGGACGGAGTAGCTC	CCCTGTTGGTATCTTGTGGTGT
					Epoxide hydrolase 2	EPHX2	GACATCGGGGCTAATCTGAAG	GGCTTTACTGTCACGTACCCA
					Mitochondrial inner membrane protein MPV17	MPV17	CTTTGCCCCGTGTTTTCTAGG	GGATAATCCCGCTGTAGTTTGG
					Surfactant protein D	SFTPD	CCTTACAGGGACAAGTACAGCA	CTGTGCCTCCGTAAATGGTTT
				Oxidative Stress Responsive Genes:	Apolipoprotein E	APOE	GTTGCTGGTCACATTCCTGG	GCAGGTAATCCCAAAAGCGAC
					Antioxidant 1 copper chaperone	ATOX1	GTGCTGAAGCTGTCTCTCGG	GCCCAAGGTAGGAAACAGTCTTT
					Catalase	CAT	TGGAGCTGGTAACCCAGTAGG	CCTTTGCCTTGGAGTATTTGGTA
					C-C motif chemokine ligand 5	CCL5	CCAGCAGTCGTCTTTGTCAC	CTCTGGGTTGGCACACACTT
					Cytoglobin	CYGB	CCCGGCTCTATGCCAACTG	CCATGTGCTTGAACTGGCTGA
					24-dehydrocholesterol reductase	DHCR24	CACTGTCTCACTACGTGTCGG	CCAGCCAATGGAGGTCAGC
					Dual oxidase 1	DUOX1
					Dual oxidase 2	DUOX2
					Dual specificity phosphatase 1	DUSP1	GCCTTGCTTACCTTATGAGGAC	GGGAGAGATGATGCTTCGCC
					Eosinophil peroxidase	EPX	CCAACCAGATTGTGCGCTTC	CGCAGGTCCTCTCACAGTC
					Forkhead box M1	FOXM1	ATACGTGGATTGAGGACCACT	TCCAATGTCAAGTAGCGGTTG
					Ferritin heavy chain 1	FTH1	TCCTACGTTTACCTGTCCATGT	GTTTGTGCAGTTCCAGTAGTGA
					Glutamate-cysteine ligase catalytic subunit	GCLC	GGCACAAGGACGTTCTCAAGT	CAGACAGGACCAACCGGAC
					Glutamate-cysteine ligase modifier subunit	GCLM	TGTCTTGGAATGCACTGTATCTC	CCCAGTAAGGCTGTAAATGCTC
					Glutathione peroxidase 1	GPX1	CAGTCGGTGTATGCCTTCTCG	GAGGGACGCCACATTCTCG
					Glutathione peroxidase 2	GPX2	GAATGGGCAGAACGAGCATC	CCGGCCCTATGAGGAACTTC
					Glutathione peroxidase 3	GPX3	GAGCTTGCACCATTCGGTCT	GGGTAGGAAGGATCTCTGAGTTC
					Glutathione peroxidase 4	GPX4	GAGGCAAGACCGAAGTAAACTAC	CCGAACTGGTTACACGGGAA
					Glutathione peroxidase 5	GPX5	ATGACTACACAGTTAAGGGTCGT	GGATATTGCGCTGTCAGACCA
					Glutathione peroxidase 6	GPX6	CAAAGGGGTAACAGGCACCAT	GGCGGCCACATTGACAAAC
					Glutathione peroxidase 7	GPX7	CGCACCTACAGTGTCTCATTC	CAGGTACTTGAAGGCAGGATG
					Glutathione-disulfide reductase	GSR	CACTTGCGTGAATGTTGGATG	TGGGATCACTCGTGAAGGCT
					Glutathione synthetase	GSS	GGAACATCCATGTGATCCGAC	GCCATCCCGGAAGTAAACCA
					Heme oxygenase 1	HMOX1
					Homo sapiens heat shock protein family A (Hsp70) member 1A	HSPA1A	CGACCTGAACAAGAGCATCA	AAGATCTGCGTCTGCTTGGT
					Keratin 1	KRT1	AGAGTGGACCAACTGAAGAGT	ATTCTCTGCATTTGTCCGCTT
					Lactoperoxidase	LPO	CTCTTTCTCCGCGAGCATAAC	AATGGGTAGGTAGTCCCTAAAGG
					Mannose binding lectin 2	MBL2	CCCTGTTTCCATCACTCCCTC	GCAGGTCTTTTGGGCATCC
					Myeloperoxidase	MPO	CCAGATCATCACTTACCGGGA	CACTGAGTCATTGTAGGAACGG
					Methionine sulfoxide reductase A	MSRA	GGCCATCTACCCGACCTCT	GCCATTGGGGTTCTTGCTCA
					NAD(P)H quinone dehydrogenase 1	NQO1	GAAGAGCACTGATCGTACTGGC	GGATACTGAAAGTTCGCAGGG
					Nudix hydrolase 1	NUDT1	GCTCATGGACGTGCATGTCTT	GTGGAAACCAGTAGCTGTCGT
					Oxidation resistance 1	OXR1	TAGCATCTGAGCCACTGAAAGT	CACCACCGAAAGCTAGTGAATC
					Oxidative stress responsive kinase 1	OXSR1	AGGGACGATTACGAGCTGC	TCCGTTTGATTGCCACTTTCTC
					PDZ and LIM domain 1	PDLIM1	GACACACTTGGAAGCTCAGAAC	GTAAAGGGCATGGCACTTCG
					Polynucleotide kinase 3'-phosphatase	PNKP	CTGACCCAGGTTACGGACC	TCCCGGTAGTTGAGGGGTT
					Peroxiredoxin 2	PRDX2	GAAGCTGTCGGACTACAAAGG	TCGGTGGGGCACACAAAAG
					Peroxiredoxin 5	PRDX5	GCAAGACGGTGCAGTGAAG	ATGGCATCTCCCACCTTGATT
					Peroxiredoxin 6	PRDX6	GACTCATGGGGCATTCTCTTC	CAAGCTCCCGATTCCTATCATC
					Prion protein	PRNP	AGTCAGTGGAACAAGCCGAG	CTGCCGAAATGTATGATGGGC
					Ring finger protein 7	RNF7	CGGGAGGCGACAAGATGTTC	TCCCCAGACCACAACACAGT
					Scavenger receptor class A member 3	SCARA3	TCACCCAGGAGTGCTACGAT	GAGCCGTGTGTAGTTCTGCC
					Selenoprotein P	SELENOP	GAAGACCTGCGAGTAAAACTGA	ACAAGACGGCCACATCTATCATA
					Sirtuin 2	SIRT2	CACGCAGAACATAGATACCCTG	CAGTGTGATGTGTAGAAGGTGC
					superoxide dismutase 1	SOD1
					superoxide dismutase 2	SOD2
					Sequestosome 1	SQSTM1	GACTACGACTTGTGTAGCGTC	AGTGTCCGTGTTTCACCTTCC
					Sulfiredoxin 1	SRXN1	CAGGGAGGTGACTACTTCTACTC	CAGGTACACCCTTAGGTCTGA
					Serine/threonine kinase 25	STK25	GCTCCTACCTAAAGAGCACCA	TGGCAATGTATGTCTCCTCCAG
					Thyroid peroxidase	TPO	CTGTCACGCTGGTTATGGC	GCTAGAGACACGAGACTCCTCA
					Titin	TTN	CCCCATCGCCCATAAGACAC	CCACGTAGCCCTCTTGCTTC
					Thioredoxin	TXN	GTGAAGCAGATCGAGAGCAAG	CGTGGCTGAGAAGTCAACTACTA
					Thioredoxin reductase 1	TXNRD1	ATGGGCAATTTATTGGTCCTCAC	CCCAAGTAACGTGGTCTTTCAC
					Thioredoxin reductase 2	TXNRD2	CGGCTTCGACCAGCAAATG	ACAGGACGGTGTCAAAGGTG
					Selenoprotein S	SELENOS	ACCTATGGCTGGTACATCGTC	GCCTCAAGGCTCTTAGCCG
			Oxygen Transporters		Cytoglobin	CYGB	CCCGGCTCTATGCCAACTG	CCATGTGCTTGAACTGGCTGA
					Myoglobin	MB	TTGGTGCTGAACGTCTGGG	TGGGTGACCCTTAAAGAGCCT
